# Supplementary material for: A UPLC-DAD-Based Bio-Screening Assay for the Evaluation of the Angiotensin Converting Enzyme Inhibitory Potential of Plant Extracts and Compounds: Pyrroquinazoline Alkaloids from Adhatoda vasica as a Case Study
Source: Molecules. 2021 Nov 18;26(22):6971. doi: 10.3390/molecules26226971 (PMC8617709; doi:10.3390/molecules26226971)
Supplement: Supplementary file 1 [file molecules-26-06971-s001.zip]

Archive with 1 entries (1 files):
- molecules-1423328-supplementary.pdf
